# Supplementary material for: CRISPRi gene modulation and all-optical electrophysiology in post-differentiated human iPSC-cardiomyocytes
Source: Commun Biol. 2023 Dec 7;6:1236. doi: 10.1038/s42003-023-05627-y (PMC10703822; doi:10.1038/s42003-023-05627-y)
Supplement: Supplementary file 3 — Supplementary data 1 [file 42003_2023_5627_MOESM3_ESM.xlsx]

## Sheet: Fig2c
Hours	Protein						Fluorescence
0	0	0	0.0280365	0	0	0.0456045	0	0	0	0	0	0
12	0.360216	0.746551	0.126235				6	7.3811	7.6895
24	1	0.730342	1	0.721807	0.884182	0.843695	18.2868	18.4077	24.0917	29.8868	32.4617	4.4089
36	0.601267	1	0.578926				26.8343	28.0163	27.0492
48	0.813809	0.993515	0.349204	1	0.711135	1	31.4772	34.499	32.935	43.0815	39.7813	71.7533
60	0.439263	0.248605	0				32.0589	27.1742	36.1396
72					0.16392	0.241971				38.1099	26.0899	27.9663
84	0.596403	0.188361	0.0928319				26.616	25.1769	26.3565
96	0.377384	0.0534325	0.0645176	0.0470707	0.0144847	0	28.3846	30.2264	26.9913	45.0048	28.6039	17.9277

## Sheet: Fig3a
175H
(-Dox)	(+Dox)
0.983948	0.686939
1.01605	0.655276
4112
(-Dox)	(+Dox)
0.873693	0.981249
1.12631	0.829894
4113
(-Dox)	(+Dox)
0.954158	0.814621
1.04584	0.928148
4268
(-Dox)	(+Dox)
0.954598	0.913663
1.0454	0.941495
5761
(-Dox)	(+Dox)
1.00225	0.673381
0.997753	0.911358

## Sheet: Fig3c
175H
KCNH2/GAPDH
(-Dox)	(+Dox)
1.04887	0.670085
1.00108	0.728108
1.01457	0.598834
0.935486	0.638835

## Sheet: Fig3d
	Spontaneous																						0.5																			1
APD80 (-Dox)	474.178	477.408	450.8	450.091	460.113	511.312	496.35	579.577	603.094	684.844	666.187	555.467	522.12	452.071	516.303	559.025	617.073	649.939	594.102	669.872	588.523	536.398	551.407	580.164	600.043	527.013	615.152	639.626	719.559	702.625	637.155	575.143	488.26	551.382	593.07	661.858	681.1	636.61	724.326	617.218	585.799	456.886	518.46	501.753	472.331	508.352	518.822	531.582	550.429
APD80 (+Dox)	529.451	613.035	455.184	496.528	514.03	552	664.275	661.428	650.44	675.157	719.987	564.409	608.401	584.065	570.102	647.116	758.351	572.523	607.253	820.624	636.363		658.185	602.538	617.077	709.689	685.643	706.776	723.186	732.116	616.959	657.55	624.181	631.399	698.243	733.33	664.192	634.357	843.811	669.16		526.027	567.033	487.676	565.967	572.949	555.659	647.344	622.051
APD50 (-Dox)	294.3	259.289	284.579	230.374	275.929	370.561	367.746	429.407	437.782	511.221	512.028	274.376	301.125	270.741	342.495	398.583	322.3	371.625	291.237	423.486	288.784	306.606	367.732	373.932	448.63	389	447.445	462.155	526.206	539.458	303.485	357.757	286.251	369.866	418.795	396.036	408.532	349.602	467.239	334.165	338.158	276.333	381.25	318.17	296.496	340.23	333.368	392.163	400.257
APD50 (+Dox)	295.828	382.531	247.812	322.49	334.748	383.957	457.688	430.563	430.063	465.516	531.729	345.025	343.486	388.316	342.68	457.271	359.23	181.288	202.294	525.955	401.423		468.225	398.752	428.008	494.911	454.416	474.522	496.231	525.935	367.596	375.201	417.081	391.792	497.231	407.933	310.687	279.844	531.977	423.53		322.003	395.216	321.784	395.838	403.827	387.226	447.245	411.383
APD30 (-Dox)	136.429	136.605	178.873	108.34	197.235	285.5	281.387	333.366	328.258	398.959	391.392	195.691	167.68	201.183	232.929	306.258	117.02	164.603	170.614	240.345	196.579	217.687	265.528	261.65	348.588	294.368	336.943	339.983	400.532	410.562	205.185	184.071	201.716	246.629	316.985	146.872	172.55	180.851	257.094	208.298	232.501	123.715	206.758	187.172	225.34	247.401	230.253	308.329	301.354
APD30 (+Dox)	111.19	109.719	160.563	234.079	244.624	281.023	306.676	264.895	276.601	308.349	414.028	254.489	244.147	285.862	236.046	334.549	114.217	92.2472	113.188	283.901	271.716		365.378	285.629	314.537	330.686	276.545	296.995	322.864	398.935	256.589	257.039	299.88	250.721	356.104	125.82	130.367	119.043	292.065	276.416		141.094	173.533	198.511	306.77	321.47	298.998	303.301	260.013
	Spontaneous																0.5																1
CTD80 (-Dox)	932.545	1152.22	1177.87	1395.16	1314.94	880.25	982.774	844.493	1052.23	1224.98	1076.11	1266.64	1080.5	1121.48	959.795	781.86	977.879	1190.67	1220.86	1379.75	1335.3	952.52	1046.36	953.608	1074.62	1277.5	1182.75	1254.33	1111.05	1217.59	1147.97	960.157	831.75	907.6	881.496	889.667	822.15	869.042	861.672	882.483	875.78	787.635	797.939	804.592	830.131	851.631	854.819	833.036	822.639
CTD80 (+Dox)	1414.21	1434.69	1591.37	1648	1690.59	1228.79	1534.16	1469.96	1321.37	1513.47	1420.85	1276.1	1050.88	1599.83	1203.74		1350.57	1351.93	1439.24	1448.91	1511.72	1299.39	1426.95	1381.67	1377.47	1489.1	1263.07	1232.88	1097.46	1411.97	1208.3		889.065	881.61	922.193	890.712	865.641	1064.08	864.967	873.021	890.471	839.083	864.017	873.409	844.735	879.137	830.614	840.329	808.316
CTD50 (-Dox)	532.876	640.577	671.182	770.878	744.863	466.593	516.274	477.414	559.844	649.388	623.35	631.966	595.751	646.417	604.762	543.805	561.27	655.18	695.056	784.709	773.887	483.344	551.771	503.156	580.382	671.945	649.349	626.749	599.397	663.924	628.696	585.289	543.322	646.605	627.68	737.889	559.982	597.17	507.047	659.732	673.157	450.566	508.982	473.975	523.851	594.383	572.137	507.218	516.286
CTD50 (+Dox)	740.739	727.489	758.873	791.845	880.411	638.374	708.934	722.599	666.517	783.654	711.699	693.502	595.783	752.197	662.494		752.497	716.849	760.859	779.777	841.673	655.611	712.359	722.669	696.435	794.141	654.259	648.314	584.523	745.175	671.992		632.261	678.602	689.95	655.869	633.737	790.728	608.373	616.274	644.113	556.258	574.736	594.819	559.083	621.941	515.426	524.42	494.911
CTD30 (-Dox)	449.865	538.166	564.116	647.51	632.308	367.223	405.833	386.923	458.44	537.254	466.565	464.126	446.622	482.668	457.759	433.045	472.135	547.736	583.685	660.198	658.779	371.086	439.971	401.041	476.655	554.883	481.012	455.791	439.567	491.835	477.51	454.006	449.95	540.896	521.997	640.461	473.917	507.65	435.894	565.347	579.253	347.937	408.96	379.05	435.308	498.261	433.158	372.486	383.293
CTD30 (+Dox)	602.505	577.019	601.108	629.126	720.782	511.365	547.703	573.132	524.293	633.535	502.605	504.06	427.296	568.46	525.094		616.303	571.65	612.571	630.464	693.79	520.364	559.67	581.315	550.683	646.453	461.332	477.844	411.524	562.874	526.044		528.988	586.388	590.862	555.969	528.082	682.215	507.776	516.877	546.834	452.796	467.898	496.839	454.116	524.018	376.092	395.601	358.474
[truncated: 15 more columns]

## Sheet: Fig3e
qPCR				Correlation				t-SNE
KCNH2/GAPDH				KCNH2/GAPDH	SP APD80 Normalized			mRNA	APD80 (sp)	APD50 (sp)	APD30 (sp)	CTD80 (sp)	CTD50 (sp)	CTD30 (sp)	APD80 (0.5hz)	APD50 (0.5hz)	APD30 (0.5hz)	CTD80 (0.5hz)	CTD50 (0.5hz)	CTD30 (0.5hz)	APD80 (1hz)	APD50 (1hz)	APD30 (1hz)	CTD80 (1hz)	CTD50 (1hz)	CTD30 (1hz)
(-Dox)	(+Dox)		(-Dox)	1.07728	0.778988			1.07728	0.778988	0.731798	0.710907	0.72309	1.01676	0.737018	0.821176	0.801636	0.798347	0.778409	0.754175	0.76534	0.905627	0.863268	0.83555	0.952106	0.889938	0.883578
1.077	0.887			1.21586	0.996458			1.21586	0.996458	1.03805	1.05128	1.11479	1.02174	1.00978	0.983913	1.04934	1.06793	1.03091	0.998651	0.990064	1.00285	1.04248	1.04227	0.999628	1.04478	1.04622
1.216	0.444			0.932895	1.05902			0.932895	1.05902	1.05798	1.06916	0.982021	1.09604	1.02498	1.02821	0.982148	0.981032	1.03399	1.01848	1.01892	1.02819	1.00321	0.998354	1.0185	1.0153	1.01143
0.933	0.524			0.987036	1.10367			0.987036	1.10367	1.12379	1.12012	1.03189	1.12602	1.11189	1.1071	1.12209	1.1137	1.05471	1.10501	1.11667	1	1	1	1	1	1
0.987	0.446			0.786927	1.06187			0.786927	1.06187	1.04838	1.04854	1.14821	0.00114394	1.11634	1.0596	1.04478	1.039	1.10197	1.12368	1.109	1.06333	1.09104	1.12383	1.02976	1.04999	1.05877
0.787	0.68			0.876697	0.819046			0.876697	0.819046	0.814252	0.811679	0.780668	0.792882	0.794263	0.822436	0.822666	0.825769	0.800954	0.808723	0.807749	0.907276	0.910798	0.91914	0.953521	0.93421	0.924874
0.877	0.57			1.17365	0.956381			1.17365	0.956381	0.95078	0.961618	0.964568	0.953133	0.950163	0.959983	0.946266	0.945201	0.975249	0.944036	0.937091	0.91943	0.907117	0.908765	1.00791	0.996251	0.990707
1.174	0.401			1.21017	0.995187			1.21017	0.995187	0.969323	0.946882	0.98604	0.99867	0.99598	0.998175	0.977376	0.95373	0.999975	1.00149	0.998594	1.00547	0.986276	0.966233	0.999358	0.8459	0.850671
1.21	0.443			0.878321	1.13009			0.878321	1.13009	1.13193	1.15083	1.16794	1.14701	1.14322	1.12292	1.11283	1.12358	1.13012	1.13067	1.1295	1.07963	1.06487	1.06243	1.02349	1.10062	1.1033
0.878	0.321			0.861156	1.0993			0.861156	1.0993	1.13372	1.129	1.10078	1.1083	1.11638	1.09649	1.14086	1.15172	1.09371	1.11508	1.12707	1.0882	1.13094	1.14343	1.01572	1.12302	1.13044
0.861	0.453			1.11844	1.01273			1.11844	1.01273	0.964953	0.634343	1.02709	1.02579	1.01767	1.01644	1.03596	0.735486	1.03239	1.03802	1.03084	1.01489	1.04028	0.930683	1.02035	1.06326	1.06071
1.11844	0.733855			0.837023	1.06667			0.837023	1.06667	1.11263	0.892278	1.20893	1.03997	1.01235	1.04599	1.06865	0.864071	1.09487	1.00189	0.976793	1.01038	1.00714	0.852494	0.994353	0.942612	0.912137
0.837023	0.739332			0.867897	0.975029			0.867897	0.975029	0.871951	0.924864	1.03127	0.980377	0.97417	0.977667	0.914498	0.90564	0.969806	0.958166	0.942023	1.00124	0.964964	0.872212	0.981942	0.959463	0.938601
0.867897	0.538956			0.81728	1.09938			0.81728	1.09938	1.2679	1.30286	1.07039	1.06375	1.05279	1.11238	1.22222	1.28744	1.0628	1.06131	1.05404	1.08248	1.14031	1.18177	1.01062	1.01858	1.00403
0.81728	0.757708			0.825278	0.965871			0.825278	0.965871	0.864606	1.06562	0.91607	0.995206	0.998462	0.947887	0.874117	1.04308	1.00203	1.005	1.02334	0.967953	0.932849	1.02506	1.01129	1.02373	1.0559
0.825278	0.756357			1.53408	0.880326			1.53408	0.880326	0.917965	1.18004	0.746242	0.894895	0.944556	0.899635	0.884561	1.16428	0.838096	0.935613	0.972967	0.923054	0.914466	1.13777	0.981437	0.992352	1.02863
1.53408	0.840912							0.88679	0.863537	0.774493	0.741915	0.656809	0.768951	0.761706	0.867364	0.760624	0.739016	0.738048	0.793774	0.801514	0.940604	0.86335	0.826	0.96059	0.937943	0.929068
								0.444467	0.877947	0.740559	0.708939	0.744341	0.848438	0.851404	0.938478	0.783934	0.739734	0.892459	0.91471	0.920539	1.0434	0.97372	0.928182	1.00238	1.0198	1.0194
			(+Dox)	0.88679	0.863537			0.524417	1.09094	1.06001	1.06905	1.48474	1.22056	1.15756	1.05456	1.05841	1.02244	1.09186	1.1076	1.06693	1.03154	1.03901	0.980754	1.00577	1.02244	1.01095
				0.444467	0.877947			0.445571	1.16202	1.19837	1.22918	1.65491	1.28659	1.20364	1.10419	1.14014	1.15202	1.08849	1.10975	1.08361	1.09835	1.12896	1.11229	1.01565	1.01578	1.0127
				0.524417	1.09094			0.680365	1.26618	1.43357	1.53426	1.4038	1.24526	1.19575	1.07448	1.16567	1.1637	1.09231	1.16149	1.12982	1.09192	1.17068	1.17197	1.02326	1.04205	1.04964
				0.445571	1.16202			0.569852	1.09615	1.0134	0.884627	1.18389	1.10217	1.06376	1.10751	1.04665	0.927647	1.10622	1.08426	1.0544	1.06702	1.01772	0.925079	1.00396	1.05726	1.03058
				0.680365	1.26618			0.400654	1.09145	0.953338	0.764107	1.20103	1.08245	1.01876	1.06999	0.961011	0.77577	1.10733	1.03289	0.978005	1.02533	0.936117	0.793046	1.23411	1.31916	1.33138
				0.569852	1.09615			0.443277	1.07331	0.952231	0.797873	1.3322	1.12915	1.06129	1.10297	1.00353	0.833137	1.17884	1.09631	1.04801	1.03848	0.962368	0.845028	1.00318	1.01494	0.990952
				0.400654	1.09145			0.32137	1.1141	1.03073	0.889454	1.3796	1.17821	1.11076	1.12858	1.04944	0.905707	1.18677	1.12356	1.07863	1.03515	0.980631	0.881778	1.01252	1.02812	1.00871
				0.443277	1.07331			0.453348	1.18808	1.17734	1.19429	1.41525	1.30999	1.27258	1.14251	1.11226	1.1191	1.23821	1.21275	1.18697	1.0422	1.00758	0.993089	1.03276	1.07456	1.06718
				0.32137	1.1141			0.739332	1.24459	1.07552	0.619146	1.35612	1.17118	1.09628	1.1262	1.06708	0.630061	1.1025	1.04587	0.988666	1.02774	0.940394	0.647585	0.991462	0.957865	0.920966
				0.453348	1.18808			0.538956	0.939612	0.542768	0.500054	1.21797	1.14124	1.09946	1.02003	0.812704	0.652834	1.07615	1.03636	1.02405	0.965281	0.818968	0.691519	1.00306	0.974579	0.968739
				0.739332	1.24459			0.757708	0.996612	0.605659	0.613568	1.00301	0.980431	0.932017	0.974207	0.732024	0.596126	0.957947	0.934389	0.881925	0.961257	0.839931	0.599577	0.964847	0.91974	0.877824
				0.538956	0.939612			0.756357	1.34679	1.57468	1.53897	1.52695	1.23783	1.23992	1.29587	1.39156	1.46256	1.23247	1.1912	1.20628	1.19084	1.25259	1.32632	1.04039	1.09831	1.12114
				0.757708	0.996612			0.840912	1.04439	1.20184	1.47292	1.1489	1.09021	1.14533	1.02766	1.10788	1.38419	1.05469	1.07421	1.12735	1.04242	1.0934	1.29125	1.022	1.05516	1.1063
				0.756357	1.34679
				0.840912	1.04439

## Sheet: Fig4a
KCNJ2 ERA1
(-Dox)	(+Dox)
1.00264	0.474244
0.997359	0.455097
KCNJ2 ERA 2
(-Dox)	(+Dox)
0.810392	0.310982
1.18961	0.348546
736
(-Dox)	(+Dox)
0.830063	0.578677
1.16994	0.267497
777
(-Dox)	(+Dox)
1.13866	0.598714
0.861338	0.787852
787
(-Dox)	(+Dox)
0.721553	0.630499
1.27845	0.49928

## Sheet: Fig4b
YFP	mCherry	(YFP & mCherry) / YFP
0.7803	0.272804	0.327825
0.778675	0.30563	0.348502
0.794579	0.208958	0.23813
0.780327	0.281307	0.290255
0.789753	0.181053	0.198962
0.816391	0.271141	0.315908
0.782482	0.139965	0.166622
0.798248	0.182198	0.218689
0.796158	0.164055	0.178043
0.765087	0.149776	0.156883
0.796329	0.263241	0.289265
0.793106	0.154846	0.158286
0.793213	0.230579	0.245378
0.757561	0.293537	0.309678
0.799374	0.157696	0.179073
0.773258	0.200516	0.199156
0.753365	0.168209	0.197068
0.822933	0.183075	0.213052
0.79855	0.261139	0.308606
0.786137	0.181053	0.192594
0.797581	0.168522	0.186655
0.784912	0.183937	0.180283
0.778404	0.16996	0.192728
0.788471	0.13258	0.153072
0.778362	0.141354	0.151027
0.79985	0.152443	0.156475
0.82375	0.117729	0.139714
0.819691	0.261433	0.28467
0.808094	0.187077	0.22278
0.78191	0.198826	0.232718
0.763073	0.153194	0.17373
0.747757	0.229511	0.280283
0.784843	0.158298	0.186117
0.78524	0.17907	0.224819
0.776112	0.157646	0.184765
0.792301	0.204468	0.206609
0.780018	0.129444	0.157133
0.786968	0.154072	0.176472
0.810303	0.14616	0.165035
0.808235	0.140282	0.147791
0.795963	0.153778	0.175245
0.803036	0.2752	0.324244
0.799324	0.187889	0.213995
0.823681	0.172775	0.194282
0.787373	0.175438	0.213154
0.784233	0.197258	0.238591
0.799114	0.168156	0.202441
0.776714	0.153427	0.193452
0.80434	0.107059	0.124276
0.786427	0.11935	0.135387
0.77869	0.124359	0.142552
0.777359	0.107948	0.129164
0.772785	0.167873	0.205207
0.762386	0.211128	0.253589
0.783588	0.136833	0.161557
0.785065	0.162148	0.198231
0.8181	0.114716	0.126658
0.789997	0.187321	0.201924
0.766697	0.102139	0.112352
0.792122	0.11219	0.129945
0.769352	0.0971298	0.122119
0.816265	0.106197	0.11103
0.766842	0.162712	0.176721
0.788261	0.177017	0.198265
0.813038	0.287525	0.344442
0.817028	0.122784	0.134719
0.795486	0.16256	0.202655
0.808315	0.174725	0.189518
0.801125	0.178547	0.203557
0.819759	0.245071	0.257982
0.802189	0.195381	0.22899
0.790401	0.279408	0.298018
0.809425	0.137642	0.161915
0.805546	0.15361	0.172672
0.797283	0.213154	0.220246
0.849491	0.13306	0.146303
0.78466	0.20192	0.217367
0.815434	0.111084	0.122235
0.80529	0.13776	0.166673
0.786816	0.0903358	0.105833
0.79121	0.109451	0.118354
0.801899	0.139858	0.15382
0.784111	0.14006	0.164559
0.786381	0.178993	0.212855
0.800175	0.151985	0.171128
0.779465	0.121288	0.132265
0.768719	0.123295	0.152331
0.791611	0.112453	0.127836
0.802895	0.10915	0.128942
0.794544	0.145302	0.174324
0.798645	0.181179	0.21475
0.81905	0.181797	0.213973
0.821514	0.232628	0.254436
0.788235	0.123554	0.139534
0.802383	0.201797	0.241642
0.763439	0.231438	0.263612
0.792061	0.262749	0.289379
0.77459	0.137852	0.162838
0.789165	0.204037	0.216831
0.795464	0.233482	0.264442
0.775627	0.307549	0.347835
0.788631	0.162071	0.188691
0.802681	0.27203	0.295797
0.796841	0.193142	0.233026
0.790718	0.177483	0.20435
0.77927	0.186813	0.2184
0.806435	0.125019	0.137444
0.797047	0.152229	0.172183
0.761868	0.15929	0.177499
0.767422	0.132942	0.162277
0.800621	0.155418	0.182616
0.827248	0.230015	0.261171
0.776794	0.156277	0.175321
0.756039	0.167252	0.193243
0.76289	0.200558	0.240656
0.775623	0.214993	0.239882
0.814095	0.397568	0.428021
0.790615	0.301254	0.361473
0.778465	0.227451	0.247675
0.780354	0.232285	0.287513
0.810356	0.197826	0.22679
0.78849	0.18243	0.201047
0.779194	0.215149	0.251908
0.806152	0.195671	0.224324
0.793961	0.203815	0.226678
0.799934	0.18594	0.206964

## Sheet: Fig4c
KCNJ2/GAPDH
(-Dox)	(+Dox)
0.833569	0.614356
0.966103	0.435783
1.20033	0.450496

## Sheet: Fig 4d
Frequency [Hz]
(-Dox)	(+Dox)
0.199755	0.365259
0.210351	0.297514
0.239149	0.290086
0.232673	0.242558
0.240819	0.218951
0.280091	0.27483
0.353043	0.45568
0.38533	0.317083
0.313131	0.442107
0.284015	0.208514
0.278772	0.257437
0.242208	0.277467
0.257052	0.256888
0.262504	0.248496
0.249829	0.25027
0.388829	0.407356
0.321688	0.366221
0.341601	0.322594
0.318972	0.30085
0.328779	0.373362

## Sheet: Fig4e 
	Spontaneous	Paced (1hz)
(-Dox)	641.262	585.91
	706.311	638.015
	746.529	668.56
	709.683	663.881
	703.553	667.687
	716.864	601.456
	453.628	453.84
	422.294	441.949
	458.345	549.603
	503.158	594.386
	655.453	612.428
	737.805	608.996
	668.196	640.48
	614.665	674.823
	730.414	568.928
	525.981	561.818
	530.942	578.939
	518.983	638.657
	572.87
	594.87
(+Dox)	498.19	507.299
	511.085	513.174
	630.513	616.343
	552.085	501.068
	618.46	623.786
	694.07	695.16
	389.053	422.369
	471.271	499.165
	530.549	535.092
	446.749	605.003
	653.645	655.632
	586.005	627.801
	712.832	692.207
	662.408	678.053
	718.432	713.776
	542.249	576.609
	542.512	579.56
	560.075	608.152
	555.714	613.465
	579.039

[truncated: 38 more sheets: Fig 4f, Fig 4g, Fig 4h, Fig 4i, Fig 5a, Fig 5c, Fig 5d, Fig 5e, Fig 5f, Fig 5g, Fig 6a, Fig 6b, Fig 6c, Fig 6d, Fig 6e, Fig 7c, Fig 7d, Fig 7e, Fig 7f, Fig 7g …]
